# Supplementary material for: Analysis of expressed SNPs identifies variable extents of expression from the human inactive X chromosome
Source: Genome Biol. 2013 Nov 1;14(11):R122. doi: 10.1186/gb-2013-14-11-r122 (PMC4053723; doi:10.1186/gb-2013-14-11-r122)
Supplement: Additional file 1: Table S1 — Subject training set genes. List of 177 genes in the subject training set. All genes were previously found to be subject to XCI by expression analysis in somatic cell hybrids [10] (expression in 0 to 22% of examined somatic cell hybrids) and were also subject to XCI based on DNA methylation analysis in all tissues [13]. The expression of a subset of genes, marked with an asterisk, as examined in fibroblasts [10] also supports that these genes are subject to XCI (average of less than 10% Xi expression). [file gb-2013-14-11-r122-S1.xlsx]

## Sheet: Sup Table 1
Supplementary Table 1: Subject training set genes.
List of 177 genes in subject training set. All genes were previously found to be subject to XCI by
expression analysis in somatic cell hybrids [10] (expression in 0-22% of examined somatic cell hybrids)
and were also subject to XCI based on DNA methylation analysis in all tissues [13]. The expression of a
subset of genes, marked with an asterisk, as examined in fibroblasts [10] also supports that these
genes are subject to XCI (average of less than 10% Xi expression).
ACSL4	DLG3*	HDAC6	MOSPD2	PLP2	SLC16A2	TRMT2B
AIFM1	DNASE1L1*	HMGB3	MPP1*	PLXNA3*	SLC25A14	TRO
AMMECR1	DYNLT3*	HPRT1	MST4	POLA1	SLC35A2	TSC22D3
AR	EBP*	HSD17B10	MTMR1	PORCN	SLC9A6	TSPAN6*
ARAF	EDA	HTATSF1*	NAP1L2	PQBP1	SLC9A7	TSPYL2
ARMCX1	EFNB1	IDH3G	NDUFA1	PRAF2	SLITRK2	TSR2
ARMCX3*	ELF4	IDS*	NDUFB11	PRDX4	SMARCA1	UBE2A
ARMCX5	EMD	IGBP1	NGFRAP1	PRICKLE3	SMS	UBL4A*
ARMCX6	FAM122C	IRAK1*	NKAP	PRPS2*	SNX12	UBQLN2
ATP6AP1*	FAM127A	KIF4A	NKRF	RAB39B	SRPK3	USP51
ATP6AP2	FAM3A*	KLF8	NLGN3	RAB9B	SRPX*	VBP1*
ATRX*	FAM50A	LAGE3	NONO	RAP2C	STAG2	WDR13
BCORL1	FAM70A	LAMP2	OCRL	RBM3*	STARD8	WDR45
BHLHB9	FANCB	LANCL3	OPHN1*	RBMX	SUV39H1*	WNK3
C1GALT1C1	FGD1	LAS1L	OTUD5	RBMX2	SYN1*	WWC3
CASK	FLNA	LDOC1	PCSK1N	REPS2	SYP	YIPF6
CCDC22	FMR1*	LONRF3	PCYT1B	RGN	TBC1D8B	ZC4H2
CD99L2*	FTSJ1	MAGT1	PDK3	RNF113A	TCEAL1	ZMYM3*
CDKL5	FUNDC2	MAP7D2	PDZD4	RPGR	TCEAL4*	ZNF41*
CETN2*	G6PD*	MBTPS2	PGK1	RPL10	TCEAL8	ZNF449
CHST7*	GABRE	MCTS1	PGRMC1	RPL36A	TFE3	ZNF673
CSTF2	GK	MECP2*	PHF16*	RPL39	TIMM17B*
CXORF26	GLA	MED12	PHF6	RPS6KA3	TIMM8A
CXORF40A	GNL3L	MID1IP1	PHF8	SCML1	TMEM164
CXORF57	GPC4*	MID2	PHKA1	SCML2	TMEM185A
DKC1*	GPRASP2	MOSPD1	PIM2	SEPT6*	TMLHE*
