# Supplementary material for: Analysis of expressed SNPs identifies variable extents of expression from the human inactive X chromosome
Source: Genome Biol. 2013 Nov 1;14(11):R122. doi: 10.1186/gb-2013-14-11-r122 (PMC4053723; doi:10.1186/gb-2013-14-11-r122)
Supplement: Additional file 3: Table S2 — Escape training set genes. List of 43 genes in the escape training set. All genes were previously found to be escape from XCI by expression analysis in somatic cell hybrids [10] (expression in 78 to 100% of examined somatic cell hybrids) and also escaped from XCI based on DNA methylation analysis in all tissues [13]. The expression of a subset of genes, marked with an asterisk, as examined in fibroblasts [10] also supports that these genes escape from XCI (average of more than 10% Xi expression). Those genes located in the PAR1 are marked with a pound sign. [file gb-2013-14-11-r122-S3.xlsx]

## Sheet: Sup Table 2
Supplementary Table 2: Escape training set genes.
List of 43 genes in escape training set. All genes were previously found to be escape from XCI by
expression analysis in somatic cell hybrids [10] (expression in 78-100% of examined somatic cell hybrids)
and also escaped from XCI based on DNA methylation analysis in all tissues [13]. The expression of a
subset of genes, marked with an asterisk, as examined in fibroblasts [10] also supports that these genes
escape from XCI (average of more than 10% Xi expression). Those genes located in the PAR1 are
marked with a pound sign.
AP1S2	CRLF2#	EIF1AX	IL3RA#	OFD1	RPS4X*	ZFX*
ARSD*	CSF2RA#	EIF2S3	KAL1	P2RY8#	SFRS17A#
ASMT#	CTPS2	FUNDC1	KDM5C	PLCXD1#	SHOX#
ASMTL#	CXorf15	GEMIN8	L1CAM	PNPLA4	SYAP1
CA5B*	CXorf38	GPM6B*	MED14	PPP2R3B#	TRAPPC2*
CD99#	DDX3X	GTPBP6#	NCRNA00105#	PRKX	UBA1*
CDK16	DHRSX#	HDHD1A*	NLGN4X	RAB9A	XG#
