# Supplementary material for: Analysis of expressed SNPs identifies variable extents of expression from the human inactive X chromosome
Source: Genome Biol. 2013 Nov 1;14(11):R122. doi: 10.1186/gb-2013-14-11-r122 (PMC4053723; doi:10.1186/gb-2013-14-11-r122)
Supplement: Additional file 5: Table S3 — Thresholds of AI for conversion into XCI status following linear regression in non-group 1 females. Group 2 females show a significant linear regression with the average AI from the group 1 females whereas group R females are not significant and therefore AIs cannot be converted into XCI status using the slope of the linear regression line. [file gb-2013-14-11-r122-S5.xlsx]

## Sheet: Sup Table 3
Supplementary Table 3: Thresholds of AI for conversion into XCI status following linear regression in non-group 1 females.
Group 2 females show a significant linear regression with the average AI from the group 1 females whereas group R females are not significant and therefore AIs cannot be converted in to XCI status using the slope of the linear regression line.
	CEU												YRI																							FIB
	GM10839	GM07056	GM07345	GM11832A	GM11832B	GM12004	GM12145	GM12156	GM12234	GM12751	GM12761	GM12813	GM18502	GM18505	GM18517	GM18852A	GM18852B	GM18855	GM18858	GM18861	GM18912	GM19102	GM19127	GM19131	GM19137	GM19140	GM19143	GM19159	GM19193	GM19201	GM19204	GM19206	GM19209	GM19222	GM19238	WG2276	WG2065	WG2064	WG1983	GM00439	GM00022	GM00519	GM01650	WG1658	WG1514	WG1310	WG1283	WG2844	WG2121
Is slope of the linear regression significantly non-zero?	yes	yes	yes	yes	yes	no	yes	yes	yes	yes	yes	no	yes	no	yes	no	yes	no	no	yes	yes	yes	yes	yes	no	yes	yes	yes	yes	yes	yes	yes	yes	yes	no	no	no	no	no	yes	yes	yes	yes	no	no	no	yes	no	no
group 2 or group R	G2	G2	G2	G2	G2	GR	G2	G2	G2	G2	G2	GR	G2	GR	G2	GR	G2	GR	GR	G2	G2	G2	G2	G2	GR	G2	G2	G2	G2	G2	G2	G2	G2	G2	GR	GR	GR	GR	GR	G2	G2	G2	G2	GR	GR	GR	G2	GR	GR
AI @ 10%Xi	0.2029	0.216	0.1537	0.2384	0.2165	NA	0.1894	0.1908	0.2145	0.2084	0.1954	NA	0.1692	NA	0.0876	NA	0.1034	NA	NA	0.0931	0.1146	0.1864	0.2134	0.1802	NA	0.1647	0.0969	0.2166	0.2264	0.2273	0.1844	0.1086	0.1956	0.1927	NA	NA	NA	NA	NA	0.0734	0.1511	0.1279	0.1289	NA	NA	NA	0.0446	NA	NA
(above this AI=S)
AI @ auto 95%	0.1343	0.1835	0.1251	0.179	0.15	NA	0.1494	0.1605	0.1567	0.1594	0.142	NA	0.142	NA	0.0862	NA	0.1061	NA	NA	0.0924	0.1019	0.1294	0.1345	0.1313	NA	0.1286	0.095	0.1365	0.1261	0.1517	0.1255	0.1015	0.1381	0.1342	NA	NA	NA	NA	NA	0.0735	0.0847	0.0786	0.0871	NA	NA	NA	0.0488	NA	NA
(above this AI=E3)
AI @ auto 90%	0.0856	0.1605	0.1049	0.137	0.1029	NA	0.1211	0.139	0.1158	0.1247	0.1042	NA	0.1203	NA	0.0679	NA	0.0976	NA	NA	0.075	0.0794	0.0988	0.0988	0.1028	NA	0.1023	0.0791	0.1021	0.0828	0.1192	0.0935	0.0837	0.1082	0.0996	NA	NA	NA	NA	NA	0.0592	0.0626	0.0601	0.0692	NA	NA	NA	0.0447	NA	NA
(above this AI=E2)
(below this AI=E1)
[truncated: 17 more columns]
