# Supplementary material for: Analysis of expressed SNPs identifies variable extents of expression from the human inactive X chromosome
Source: Genome Biol. 2013 Nov 1;14(11):R122. doi: 10.1186/gb-2013-14-11-r122 (PMC4053723; doi:10.1186/gb-2013-14-11-r122)
Supplement: Additional file 6: Table S4 — The majority of probes are removed due to a low cDNA probe intensity. [file gb-2013-14-11-r122-S6.xlsx]

## Sheet: Sup Table 4
Supplementary Table 4: The majority of probes are removed due to a low cDNA probe intensity.
Sample set	Probe type	Average number of probes		% probes above Tau threshold
(Female only)		Pre Tau threshold	Post Tau threshold
CEU	Informative probes only	8076	1848	0.23
	All probes	38391	11813	0.31
YRI	Informative probes only	10307	2237	0.22
	All probes	41884	10817	0.26
FIB	Informative probes only	8222	1308	0.16
	All probes	38391	7415	0.19
