# Supplementary material for: Analysis of expressed SNPs identifies variable extents of expression from the human inactive X chromosome
Source: Genome Biol. 2013 Nov 1;14(11):R122. doi: 10.1186/gb-2013-14-11-r122 (PMC4053723; doi:10.1186/gb-2013-14-11-r122)
Supplement: Additional file 9: Table S6 — AI thresholds used to translate XCI status for group 1 females from each sample set. Within each sample set the E1:E2 and E2:E3 boundaries are the same for all individuals while the E3:S boundary differs based on the degree of skewing in each female. The AI that corresponded to 10% Xi expression was calculated based on the degree of skewing in each female. The AI for each group 1 female can be found in Additional file 12. [file gb-2013-14-11-r122-S9.xlsx]

## Sheet: Sup Table 6
Supplementary Table 6: AI thresholds used to translate XCI status for group 1 females from each sample set. Within each sample set
the E1->E2 and E2->E3 boundaries are the same for all individuals while the E3->S boundary differs based on the degree of skewing in
each female. The AI which corresponded to 10% Xi expression was calculated based on the degree of skewing in each female. The
AI for each group1 female can be found in Supplementary Table 8.
Thresholds	CEU	YRI	FIB	XCI status
AI @ 90% autosomal	<= 0.1188	<= 0.0889	<= 0.0667	Level 1 Escape (E1)
	(61.61% Xi)	(69.82% Xi)	(76.47% Xi)
AI @ 95% autosomal	<= 0.1796	<= 0.1352	<= 0.0979	Level 2 Escape (E2)
	(47.15% Xi)	(57.44% Xi)	(67.26% Xi)
AI @ 10% Xi expression	<=	<=	<=	Level 3 Escape (E3)
	0.3268 to 0.3697	0.2572 to 0.2991	0.2699 to 0.3290
	>	>	>	Subject (S)
	0.3268 to 0.3697	0.2572 to 0.2991	0.2699 to 0.3290
Average AI @ 10% Xi expression	0.338	0.281	0.2457
