# Supplementary material for: Analysis of expressed SNPs identifies variable extents of expression from the human inactive X chromosome
Source: Genome Biol. 2013 Nov 1;14(11):R122. doi: 10.1186/gb-2013-14-11-r122 (PMC4053723; doi:10.1186/gb-2013-14-11-r122)
Supplement: Additional file 12: Table S8 — AI at 10% Xi expression for each group 1 female. [file gb-2013-14-11-r122-S12.xlsx]

## Sheet: Sup Table 8
Supplementary Table 8: AI at 10% Xi expression for each group 1 female.
	CEU																		YRI								FIB
	GM11882	GM06985	GM07000	GM07055	GM11840	GM11995	GM12006	GM12044	GM12057	GM12239	GM12249A	GM12249B	GM12763	GM12873	GM12875	GM12892	GM11830	GM12815	GM18508	GM18523	GM18870	GM19093	GM19099A	GM19099B	GM19172	GM19240	GM09256	GM00935	WG1722	WG1977	WG2415	GM00290	GM01392
% skew of XCI	0.8891	0.9523	0.9323	0.9068	0.908	0.9031	0.9247	0.9091	0.9217	0.9126	0.9092	0.9177	0.9062	0.8924	0.9223	0.9296	0.9032	0.896	0.8397	0.8238	0.8645	0.8142	0.8564	0.8519	0.8456	0.8513	0.8094	0.829	0.8172	0.7705	0.7922	0.8143	0.7699
AI @ 10%Xi expression	0.3184	0.3701	0.3537	0.3328	0.3338	0.3298	0.3475	0.3347	0.345	0.3376	0.3348	0.3418	0.3323	0.3211	0.3455	0.3515	0.3299	0.324	0.2779	0.2649	0.2982	0.2571	0.2916	0.2879	0.2828	0.2874	0.2531	0.2692	0.2595	0.2213	0.2391	0.2572	0.2208
