# Supplementary material for: Analysis of expressed SNPs identifies variable extents of expression from the human inactive X chromosome
Source: Genome Biol. 2013 Nov 1;14(11):R122. doi: 10.1186/gb-2013-14-11-r122 (PMC4053723; doi:10.1186/gb-2013-14-11-r122)
Supplement: Additional file 7: Table S5 — List of all genic XCI statuses determined. The gene name, if the gene is a member of the escape or subject training set, the total number of informative females, the percentage of which escape from and the genic XCI status are listed along with the average %Xi and the standard deviation of the %Xi for each gene. Genic XCI status cells are colored, subject to XCI (red), variable escape from XCI (purple) and escape from XCI (green). Genes are listed from Xp to Xq. [file gb-2013-14-11-r122-S7.xlsx]

## Sheet: Sup Table 5
Supplementary Table 5: List of all genic XCI statuses determined. The gene name, if the gene is a member of the escape or
subject training set, the total number of informative females, the percentage of which escape from and the genic XCI status
are listed along with the average %Xi and the SD of the %Xi for each gene. Genic XCI status cells are coloured, subject to
XCI (red), variable escape from XCI (purple) and escape from XCI (green). Genes are listed from Xp to Xq.
gene name	training set	total number of informative females	percentage of females which escape from XCI	genic XCI status	average %Xi expression	SD of %Xi expression
PLCXD1	escape training set	35	0.914286	escape	0.491597	0.196858
GTPBP6	escape training set	8	1	escape	0.56965	0.168005
PPP2R3B	escape training set	21	1	escape	0.675562	0.163203
CSF2RA	escape training set	2	1	escape	0.5986	0.146088
IL3RA	escape training set	30	0.966667	escape	0.70817	0.169498
NCRNA00105	escape training set	1	1	escape	0.7185	.
ASMTL	escape training set	18	1	escape	0.654267	0.15337
P2RY8	escape training set	33	1	escape	0.726291	0.138277
ASMT	escape training set	10	1	escape	0.59121	0.162933
DHRSX	escape training set	73	0.972603	escape	0.693589	0.15316
CD99	escape training set	38	1	escape	0.621792	0.170364
XG	escape training set	9	0.888889	escape	0.488056	0.27686
GYG2	.	2	0.5	variable escape	0.3901	0.294156
ARSD	escape training set	42	0.619048	variable escape	0.287652	0.2542
ARSE	.	9	0.777778	variable escape	0.452844	0.206785
ARSH	.	16	0.8125	escape	0.5448	0.181177
ARSF	.	2	1	escape	0.5714	0.252154
MXRA5	.	8	0.5	variable escape	0.234413	0.188662
PRKX	escape training set	71	0.859155	escape	0.505352	0.239294
NLGN4X	escape training set	13	0.384615	variable escape	0.266423	0.271863
HDHD1A	escape training set	39	0.974359	escape	0.713144	0.143316
STS	.	41	0.902439	escape	0.464063	0.207453
PNPLA4	escape training set	33	0.969697	escape	0.6147	0.192197
KAL1	escape training set	7	0.571429	variable escape	0.310857	0.367515
FAM9B	.	1	0	subject	0.2983	.
TBL1X	.	55	0.0727273	subject	0.0440055	0.122438
GPR143	.	17	0.117647	subject	0.0578647	0.0552308
SHROOM2	.	11	0.727273	variable escape	0.372818	0.29232
WWC3	subject training set	43	0.139535	subject	0.0694326	0.142335
CLCN4	.	43	0.186047	subject	0.087986	0.164435
MID1	.	52	0.230769	variable escape	0.0726538	0.0858932
ARHGAP6	.	73	0.0958904	subject	0.039626	0.0839883
MSL3	.	18	0.888889	escape	0.539978	0.207366
FRMPD4	.	29	0.655172	variable escape	0.312134	0.217435
PRPS2	subject training set	49	0	subject	0.0127837	0.0379215
TLR7	.	51	0.156863	subject	0.0767392	0.162797
LOC349408	.	28	0.392857	variable escape	0.151568	0.163129
TMSL3	.	1	1	escape	0.5866	.
FAM9C	.	2	1	escape	0.6091	0.0766504
ATXN3L	.	2	0.5	variable escape	0.15085	0.213334
EGFL6	.	15	0.2	subject	0.162287	0.249009
TCEANC	.	26	0.423077	variable escape	0.1251	0.133769
RAB9A	escape training set	30	0.466667	variable escape	0.162013	0.155639
TRAPPC2	escape training set	23	0.73913	variable escape	0.274361	0.17694
OFD1	escape training set	32	0.46875	variable escape	0.182025	0.145369
GPM6B	escape training set	44	0.454545	variable escape	0.166589	0.175825
GEMIN8	escape training set	25	0.24	variable escape	0.097004	0.125637
GLRA2	.	57	0.192982	subject	0.0800491	0.0893881
FANCB	subject training set	17	0.176471	subject	0.0767647	0.107931
MOSPD2	subject training set	27	0	subject	0.0160111	0.0278051
ASB9	.	27	0.185185	subject	0.112	0.144569
ASB11	.	16	0.4375	variable escape	0.218938	0.220489
PIGA	.	33	0.181818	subject	0.0739636	0.121498
FIGF	.	18	0	subject	0.0442278	0.0762875
PIR	.	54	0.166667	subject	0.0879148	0.194678
BMX	.	3	0.333333	variable escape	0.343533	0.0350195
ACE2	.	5	0.8	escape	0.43294	0.233642
TMEM27	.	15	0.466667	variable escape	0.128153	0.120113
CA5BP	.	32	0.875	escape	0.344941	0.142511
CA5B	escape training set	36	0.944444	escape	0.336206	0.12484
ZRSR2	.	36	0.972222	escape	0.574314	0.163492
AP1S2	escape training set	32	0.59375	variable escape	0.239897	0.190312
GRPR	.	23	0.478261	variable escape	0.151291	0.145208
CTPS2	escape training set	51	0.0784314	subject	0.0586804	0.121681
SYAP1	escape training set	37	0.891892	escape	0.270327	0.0993676
CXorf15	escape training set	46	0.804348	escape	0.321413	0.17887
RBBP7	.	49	0.0204082	subject	0.0277714	0.0380752
REPS2	subject training set	30	0.6	variable escape	0.283383	0.239176
NHS	.	24	0.458333	variable escape	0.220858	0.192309
SCML1	subject training set	13	0.153846	subject	0.0428538	0.105881
RAI2	.	3	0	subject	0.0837	0.117952
BEND2	.	20	0.7	variable escape	0.336525	0.126043
SCML2	subject training set	36	0.555556	variable escape	0.224739	0.153851
CDKL5	subject training set	41	0.341463	variable escape	0.143324	0.149544
RS1	.	11	0.454545	variable escape	0.200964	0.231652
PPEF1	.	37	0.594595	variable escape	0.275884	0.252432
PHKA2	.	42	0.0238095	subject	0.040331	0.0873923
GPR64	.	45	0.266667	variable escape	0.119249	0.141258
PDHA1	.	15	0	subject	0.0310267	0.0682832
MAP3K15	.	30	0.3	variable escape	0.0975967	0.107514
SH3KBP1	.	60	0.1	subject	0.049945	0.0936085
CXorf23	.	22	0.0454545	subject	0.0148182	0.0390901
MAP7D2	subject training set	33	0.727273	variable escape	0.343809	0.208969
EIF1AX	escape training set	4	0.75	variable escape	0.57405	0.267557
RPS6KA3	subject training set	48	0.0625	subject	0.0335271	0.09489
CNKSR2	.	24	0.25	variable escape	0.0782625	0.121631
SMPX	.	8	0.125	subject	0.06175	0.12575
MBTPS2	subject training set	47	0	subject	0.00886596	0.0197885
SMS	subject training set	39	0.025641	subject	0.0186923	0.0916956
PHEX	.	49	0.387755	variable escape	0.159043	0.195119
PTCHD1	.	6	0.833333	escape	0.462883	0.2886
PRDX4	subject training set	22	0	subject	0.00180909	0.00523449
ACOT9	.	45	0.0444444	subject	0.0181067	0.0394684
SAT1	.	2	0.5	variable escape	0.1493	0.149058
APOO	.	30	0.0666667	subject	0.0296467	0.059324
CXorf58	.	5	0.2	subject	0.07098	0.112746
KLHL15	.	31	0.0322581	subject	0.0271129	0.0850047
EIF2S3	escape training set	32	0.84375	escape	0.295119	0.116919
ZFX	escape training set	33	1	escape	0.580036	0.106143
PDK3	subject training set	39	0	subject	0.0115897	0.0232519
PCYT1B	subject training set	19	0.210526	subject	0.110979	0.156732
POLA1	subject training set	51	0.0196078	subject	0.0218275	0.0848427
MAGEB18	.	1	1	escape	0.5399	.
VENTXP1	.	7	0.857143	escape	0.508386	0.161729
SMEK3P	.	1	1	escape	0.6806	.
IL1RAPL1	.	52	0.557692	variable escape	0.223258	0.162787
MAGEB3	.	2	1	escape	0.3547	0.0541644
NR0B1	.	1	1	escape	0.3499	.
CXorf21	.	33	0.727273	variable escape	0.27777	0.189118
GK	subject training set	45	0.0666667	subject	0.0357333	0.0767915
MAP3K7IP3	.	40	0.025	subject	0.0251	0.0551399
DMD	.	73	0.109589	subject	0.0503	0.0765875
MAGEB16	.	1	0	subject	0.1872	.
CXorf22	.	1	1	escape	0.4553	.
CXorf59	.	1	1	escape	0.5692	.
CXorf30	.	2	0.5	variable escape	0.29975	0.29154
PRRG1	.	3	0.666667	variable escape	0.352433	0.258786
LANCL3	subject training set	6	0.833333	escape	0.548733	0.30207
XK	.	3	0.666667	variable escape	0.235333	0.115687
CYBB	.	22	0	subject	0.0179136	0.0359987
DYNLT3	subject training set	12	0	subject	0.0122917	0.0193786
SYTL5	.	3	0.666667	variable escape	0.356733	0.415806
SRPX	subject training set	31	0.451613	variable escape	0.146603	0.148813
RPGR	subject training set	41	0	subject	0.00188537	0.00732696
OTC	.	4	0.5	variable escape	0.194825	0.137362
TSPAN7	.	32	0.28125	variable escape	0.0950281	0.157579
BCOR	.	46	0	subject	0.0141217	0.0363566
ATP6AP2	subject training set	10	0	subject	0.02793	0.0494518
CXorf38	escape training set	14	1	escape	0.347536	0.114053
MED14	escape training set	27	0.333333	variable escape	0.126344	0.104533
USP9X	.	50	0.76	variable escape	0.204058	0.102064
DDX3X	escape training set	22	0.954545	escape	0.657377	0.185885
NYX	.	46	0.217391	subject	0.07825	0.130933
CASK	subject training set	66	0.0454545	subject	0.0342682	0.0612894
MAOA	.	3	0.333333	variable escape	0.122033	0.211368
MAOB	.	16	0.125	subject	0.120681	0.169145
NDP	.	4	0.5	variable escape	0.13355	0.0696407
EFHC2	.	26	0.230769	variable escape	0.147958	0.142249
FUNDC1	escape training set	29	0.965517	escape	0.459528	0.126398
KDM6A	.	60	0.65	variable escape	0.491412	0.353336
CXorf36	.	6	0.166667	subject	0.118533	0.194885
ZNF673	subject training set	21	0	subject	0.0124714	0.0200798
ZNF674	.	26	0.0384615	subject	0.0281731	0.112008
LOC401588	.	1	0	subject	0	.
CHST7	subject training set	38	0.0526316	subject	0.0191184	0.0490377
SLC9A7	subject training set	48	0.0208333	subject	0.0151417	0.0383717
RP2	.	1	0	subject	0.1623	.
PHF16	subject training set	41	0.390244	variable escape	0.139807	0.182894
RGN	subject training set	3	0.333333	variable escape	0.0765	0.132502
RBM10	.	11	0	subject	0.0193182	0.0553095
UBA1	escape training set	29	1	escape	0.402793	0.136469
CDK16	escape training set	32	0.75	variable escape	0.240553	0.123586
USP11	.	8	0	subject	0.016925	0.0333982
ZNF157	.	10	0.9	escape	0.33049	0.157314
ZNF41	subject training set	42	0	subject	0.00949524	0.0253074
ARAF	subject training set	13	0	subject	0.0446462	0.0508411
SYN1	subject training set	37	0.243243	variable escape	0.110338	0.143558
CFP	.	36	0.0833333	subject	0.040975	0.0944961
ELK1	.	32	0.15625	subject	0.0511375	0.0700431
UXT	.	30	0	subject	0.0199133	0.0268016
ZNF81	.	45	0	subject	0.0137578	0.0253919
ZNF182	.	37	0	subject	0.00363243	0.0117015
ZNF630	.	23	0	subject	0.00308696	0.00996523
SLC38A5	.	5	0.2	subject	0.09052	0.0818982
FTSJ1	subject training set	26	0	subject	0.0102577	0.0271866
PORCN	subject training set	34	0.5	variable escape	0.173056	0.184619
TBC1D25	.	20	0.1	subject	0.06791	0.156027
RBM3	subject training set	1	1	escape	0.3665	.
WDR13	subject training set	21	0.142857	subject	0.0924905	0.185814
HDAC6	subject training set	27	0	subject	0.0248556	0.0479736
PQBP1	subject training set	7	0.571429	variable escape	0.180157	0.0331666
SLC35A2	subject training set	2	0	subject	0.01165	0.0164756
PIM2	subject training set	10	0	subject	0.0091	0.0192032
OTUD5	subject training set	23	0.0434783	subject	0.050187	0.0534457
KCND1	.	2	0	subject	0.00745	0.0105359
GRIPAP1	.	20	0	subject	0.01064	0.0233502
GPKOW	.	14	0.0714286	subject	0.0603429	0.149174
MAGIX	.	10	0	subject	0.00919	0.0169226
PLP2	subject training set	8	0	subject	0.0023625	0.00668216
PRICKLE3	subject training set	13	0	subject	0.0272	0.0787432
SYP	subject training set	43	0.116279	subject	0.0415116	0.0673187
CACNA1F	.	32	0.09375	subject	0.0510313	0.0873008
CCDC22	subject training set	32	0.03125	subject	0.0288125	0.101209
FOXP3	.	28	0.0357143	subject	0.0143286	0.0283846
PPP1R3F	.	14	0.0714286	subject	0.0497143	0.0763496
LOC158572	.	4	0.5	variable escape	0.128525	0.111692
CLCN5	.	56	0.0892857	subject	0.0327393	0.0733814
AKAP4	.	10	0	subject	0.01572	0.0460088
CCNB3	.	22	0.318182	variable escape	0.165123	0.187086
DGKK	.	10	0.1	subject	0.06446	0.0763266
SHROOM4	.	27	0.185185	subject	0.122278	0.215689
NUDT10	.	11	0.0909091	subject	0.0621727	0.146286
MAGED1	.	40	0	subject	0.0066925	0.0261538
SSX8	.	1	0	subject	0	.
GPR173	.	27	0.666667	variable escape	0.2057	0.150874
TSPYL2	subject training set	22	0.0454545	subject	0.0274227	0.0437751
KDM5C	escape training set	26	0.576923	variable escape	0.481458	0.37707
IQSEC2	.	42	0.238095	variable escape	0.102095	0.147989
SMC1A	.	20	0.6	variable escape	0.300225	0.277503
RIBC1	.	17	0.470588	variable escape	0.101724	0.0894024
HUWE1	.	50	0.04	subject	0.024982	0.0605502
PHF8	subject training set	39	0.0512821	subject	0.0227256	0.0513739
FAM120C	.	41	0.121951	subject	0.0485463	0.0927766
WNK3	subject training set	2	0.5	variable escape	0.23975	0.175575
TSR2	subject training set	15	0.0666667	subject	0.0366133	0.0536362
FGD1	subject training set	25	0.2	subject	0.068612	0.115651
GNL3L	subject training set	29	0	subject	0.00902069	0.0200973
MAGED2	.	30	0.0333333	subject	0.03059	0.0556621
TRO	subject training set	13	0.0769231	subject	0.0275923	0.0994855
PFKFB1	.	29	0.62069	variable escape	0.197538	0.137661
APEX2	.	4	0	subject	0.089775	0.108407
ALAS2	.	19	0.157895	subject	0.0956211	0.184028
FAM104B	.	13	0.153846	subject	0.0979077	0.109554
RRAGB	.	15	0	subject	0.0109333	0.0199008
KLF8	subject training set	28	0.107143	subject	0.0486393	0.0934168
LOC550643	.	32	0.03125	subject	0.0350937	0.0816695
SPIN3	.	17	0	subject	0.0129412	0.029491
SPIN2A	.	2	0	subject	0.06815	0.0963787
FAAH2	.	33	0.030303	subject	0.0305091	0.0576225
LOC92249	.	17	0.235294	variable escape	0.111671	0.161987
ARHGEF9	.	4	0	subject	0.007475	0.0091314
FAM123B	.	2	0	subject	0	0
MTMR8	.	19	0.0526316	subject	0.0265895	0.0718261
ZC4H2	subject training set	16	0	subject	0.00089375	0.00244989
ZC3H12B	.	13	0.538462	variable escape	0.171654	0.0809158
LAS1L	subject training set	17	0	subject	0.00196471	0.00810069
MSN	.	13	0	subject	0.00796923	0.0181131
VSIG4	.	3	0.333333	variable escape	0.1292	0.118467
HEPH	.	31	0.193548	subject	0.105768	0.152774
EDA2R	.	22	0	subject	0.00627727	0.0112624
AR	subject training set	17	0.176471	subject	0.0764118	0.097369
OPHN1	subject training set	14	0.214286	subject	0.129243	0.260433
YIPF6	subject training set	19	0	subject	0.0170105	0.0411434
STARD8	subject training set	23	0.0434783	subject	0.0279435	0.0598587
EFNB1	subject training set	9	0.333333	variable escape	0.167789	0.167318
PJA1	.	17	0.0588235	subject	0.0221647	0.043855
EDA	subject training set	6	0.666667	variable escape	0.327183	0.265943
IGBP1	subject training set	22	0	subject	0.00873182	0.0231466
DGAT2L6	.	22	0.272727	variable escape	0.130423	0.171998
AWAT1	.	11	0.0909091	subject	0.0162545	0.0410645
P2RY4	.	8	0.125	subject	0.0448875	0.106402
ARR3	.	17	0.117647	subject	0.0606529	0.0946649
RAB41	.	14	0	subject	0.0123857	0.0246665
KIF4A	subject training set	35	0	subject	0.0223429	0.0333853
DLG3	subject training set	28	0.0357143	subject	0.0110214	0.0248954
SNX12	subject training set	2	0	subject	0.03835	0.0152028
CXorf65	.	12	0.333333	variable escape	0.144292	0.140134
MED12	subject training set	26	0.0384615	subject	0.0268962	0.0419867
NLGN3	subject training set	30	0	subject	0.0251367	0.0401209
ZMYM3	subject training set	8	0	subject	0.009825	0.0277893
TAF1	.	11	0	subject	0.0157273	0.0350488
OGT	.	15	0	subject	0.00978667	0.0203825
NHSL2	.	21	0.380952	variable escape	0.160738	0.167573
FLJ44635	.	12	0.25	variable escape	0.056	0.0649269
PIN4	.	31	0.16129	subject	0.0665161	0.142011
RPS4X	escape training set	19	0.947368	escape	0.5967	0.203484
HDAC8	.	40	0.025	subject	0.010045	0.0345471
PHKA1	subject training set	14	0.285714	variable escape	0.115557	0.123078
LOC139201	.	6	0	subject	0.0172	0.0217242
CHIC1	.	30	0	subject	0.00576667	0.0135381
LOC554203	.	26	1	escape	0.631585	0.141108
NCRNA00182	.	33	0.121212	subject	0.050803	0.0773001
SLC16A2	subject training set	7	0.285714	variable escape	0.121243	0.165765
RLIM	.	9	0	subject	0.0427333	0.074749
KIAA2022	.	23	0.130435	subject	0.0920043	0.177205
ABCB7	.	35	0.0571429	subject	0.0344914	0.0947547
UPRT	.	28	0.0714286	subject	0.0460143	0.0768545
ZDHHC15	.	11	0.181818	subject	0.0710091	0.112379
TTC3L	.	9	0	subject	0.0184556	0.0225975
CXorf26	subject training set	21	0	subject	0.00501905	0.0202603
PGK1	subject training set	5	0	subject	0.00118	0.00263856
CYSLTR1	.	28	0.0357143	subject	0.0460964	0.14226
P2RY10	.	5	0.6	variable escape	0.35736	0.276016
GPR174	.	29	0.413793	variable escape	0.148607	0.140958
ITM2A	.	9	0.111111	subject	0.0482222	0.133216
BRWD3	.	28	0	subject	0.007325	0.0241046
HMGN5	.	8	0.5	variable escape	0.195225	0.182834
SH3BGRL	.	37	0.162162	subject	0.0831919	0.19361
CYLC1	.	3	0	subject	0	0
RPS6KA6	.	31	0.16129	subject	0.0638484	0.130844
HDX	.	40	0.075	subject	0.03853	0.0975006
APOOL	.	29	0.0344828	subject	0.0280759	0.106078
ZNF711	.	13	0.230769	variable escape	0.0800615	0.168653
POF1B	.	22	0.272727	variable escape	0.181964	0.27832
CHM	.	42	0.214286	subject	0.111238	0.199696
DACH2	.	20	0.35	variable escape	0.165555	0.235052
KLHL4	.	4	0	subject	0.10805	0.2161
CPXCR1	.	1	1	escape	0.4324	.
PCDH11X	.	10	0.5	variable escape	0.18414	0.238365
FAM133A	.	11	0	subject	0.0127273	0.0239036
DIAPH2	.	55	0.0545455	subject	0.0322473	0.074919
LOC442459	.	4	0	subject	0.002825	0.00565
PCDH19	.	2	1	escape	0.5798	0.295712
TSPAN6	subject training set	1	1	escape	0.2483	.
SRPX2	.	4	0.25	variable escape	0.169225	0.33845
SYTL4	.	4	0.25	variable escape	0.0753	0.1506
CSTF2	subject training set	30	0	subject	0.00537	0.01661
NOX1	.	3	1	escape	0.3529	0.0920566
XKRX	.	3	0.333333	variable escape	0.139967	0.130244
ARL13A	.	21	0	subject	0.0151476	0.0360447
TRMT2B	subject training set	41	0.0243902	subject	0.0128098	0.0395288
CENPI	.	42	0.0238095	subject	0.0133	0.034457
DRP2	.	26	0.153846	subject	0.0709	0.0948061
TAF7L	.	7	0.857143	escape	0.338629	0.222796
BTK	.	47	0.0212766	subject	0.0233766	0.0455799
RPL36A	subject training set	1	0	subject	0.0365	.
GLA	subject training set	11	0.181818	subject	0.0955364	0.119336
HNRNPH2	.	5	0	subject	0	0
ARMCX4	.	36	0.0833333	subject	0.0580222	0.104641
ARMCX1	subject training set	1	0	subject	0	.
ARMCX3	subject training set	3	0	subject	0.0628333	0.108831
ARMCX2	.	1	0	subject	0	.
NXF5	.	6	1	escape	0.299867	0.206117
ZMAT1	.	31	0.258065	variable escape	0.102923	0.139315
GPRASP1	.	1	0	subject	0.046	.
BHLHB9	subject training set	4	0.25	variable escape	0.1114	0.21409
RAB40A	.	9	0.111111	subject	0.0369778	0.081274
TCEAL4	subject training set	7	0	subject	0.0116571	0.020151
MORF4L2	.	21	0.047619	subject	0.0292762	0.0435861
GLRA4	.	7	0.571429	variable escape	0.233814	0.236279
PLP1	.	8	0.25	variable escape	0.0737	0.102522
MCART6	.	29	0	subject	0.00594138	0.0187193
CXorf39	.	30	0.0333333	subject	0.00924	0.0255835
IL1RAPL2	.	67	0.38806	variable escape	0.131385	0.144967
NRK	.	18	0	subject	0.0388889	0.0746621
CXorf57	subject training set	14	0.0714286	subject	0.0213571	0.0482735
TBC1D8B	subject training set	23	0.130435	subject	0.100583	0.164225
MORC4	.	19	0.368421	variable escape	0.140711	0.192597
RBM41	.	26	0.0384615	subject	0.0197038	0.053221
NUP62CL	.	25	0.28	variable escape	0.131796	0.165959
CXorf41	.	1	1	escape	0.687	.
TSC22D3	subject training set	16	0.3125	variable escape	0.117306	0.102702
MID2	subject training set	8	0.5	variable escape	0.149675	0.123506
PSMD10	.	27	0.037037	subject	0.0191037	0.0646339
ATG4A	.	25	0.04	subject	0.035064	0.138102
COL4A6	.	22	0.5	variable escape	0.249182	0.233823
COL4A5	.	33	0.181818	subject	0.10687	0.210272
GUCY2F	.	21	0.285714	variable escape	0.1092	0.179627
NXT2	.	31	0.0645161	subject	0.0224323	0.0450763
ACSL4	subject training set	46	0.0217391	subject	0.0188609	0.0463319
TMEM164	subject training set	44	0.0227273	subject	0.0334523	0.136133
AMMECR1	subject training set	37	0.027027	subject	0.00767568	0.0236956
RGAG1	.	11	0.545455	variable escape	0.316455	0.294535
CHRDL1	.	10	0.1	subject	0.09133	0.104811
PAK3	.	7	0.285714	variable escape	0.185986	0.258535
CAPN6	.	5	0	subject	0.00578	0.0129245
DCX	.	18	0.0555556	subject	0.0605722	0.191451
ALG13	.	29	0.310345	variable escape	0.1565	0.236946
TRPC5	.	43	0.44186	variable escape	0.203472	0.239014
ZCCHC16	.	5	1	escape	0.3455	0.265152
LHFPL1	.	22	0.454545	variable escape	0.149682	0.179121
AMOT	.	27	0.185185	subject	0.0628963	0.110794
HTR2C	.	3	1	escape	0.286067	0.192107
LRCH2	.	7	0.714286	variable escape	0.362829	0.285602
PLS3	.	24	0.375	variable escape	0.0958458	0.126688
AGTR2	.	13	0.0769231	subject	0.0198923	0.0478239
SLC6A14	.	1	0	subject	0	.
KLHL13	.	5	0.4	variable escape	0.09728	0.11795
WDR44	.	28	0.0357143	subject	0.033	0.0934514
DOCK11	.	55	0.0181818	subject	0.0148273	0.0519738
IL13RA1	.	28	0.285714	variable escape	0.108207	0.165551
LONRF3	subject training set	21	0.428571	variable escape	0.159471	0.191902
KIAA1210	.	6	0.333333	variable escape	0.155933	0.190213
PGRMC1	subject training set	10	0	subject	0.02577	0.0305477
SLC25A43	.	46	0.0217391	subject	0.0250522	0.06014
LOC100303728	.	16	0.125	subject	0.0303437	0.0480093
SLC25A5	.	3	0.333333	variable escape	0.1287	0.214997
CXorf56	.	25	0	subject	0.004644	0.0166806
UBE2A	subject training set	26	0.0769231	subject	0.0164462	0.0335928
NKRF	subject training set	20	0	subject	0.02062	0.0275195
2006-09-01	subject training set	59	0.423729	variable escape	0.203397	0.242179
RPL39	subject training set	6	0	subject	0.0441	0.0882801
UPF3B	.	19	0.105263	subject	0.0766105	0.116576
NDUFA1	subject training set	9	0	subject	0.00231111	0.00693333
AKAP14	.	16	0.25	variable escape	0.0949438	0.0996019
NKAP	subject training set	35	0	subject	0.00821714	0.0251774
CXorf42	.	1	0	subject	0	.
ZBTB33	.	24	0.166667	subject	0.0463042	0.0596387
FAM70A	subject training set	44	0.227273	variable escape	0.0654932	0.0958637
ATP1B4	.	1	0	subject	0	.
LAMP2	subject training set	39	0.025641	subject	0.0100897	0.0475739
CUL4B	.	40	0.075	subject	0.024215	0.0436358
MCTS1	subject training set	18	0	subject	0.00633889	0.0173965
GRIA3	.	54	0.314815	variable escape	0.122587	0.128724
THOC2	.	40	0.025	subject	0.018865	0.0623872
XIAP	.	43	0.0697674	subject	0.0302837	0.0445176
STAG2	subject training set	40	0.025	subject	0.0141525	0.0603444
SH2D1A	.	13	0.307692	variable escape	0.149154	0.277337
ODZ1	.	14	0.428571	variable escape	0.31875	0.282588
CXorf64	.	1	1	escape	0.2235	.
SMARCA1	subject training set	14	0.357143	variable escape	0.109064	0.174719
OCRL	subject training set	29	0.0689655	subject	0.047531	0.0740352
APLN	.	12	0.25	variable escape	0.122383	0.151403
XPNPEP2	.	30	0.433333	variable escape	0.185113	0.198774
SASH3	.	20	0.1	subject	0.03151	0.0475584
ZDHHC9	.	20	0	subject	0.02044	0.0395169
UTP14A	.	20	0	subject	0.02776	0.027614
BCORL1	subject training set	34	0	subject	0.0178235	0.0304295
ELF4	subject training set	47	0.0851064	subject	0.0399234	0.0664766
AIFM1	subject training set	30	0	subject	0.00031	0.00169794
RAB33A	.	26	0	subject	0.0138269	0.0384245
ZNF280C	.	30	0.266667	variable escape	0.0842567	0.0918183
SLC25A14	subject training set	39	0.0512821	subject	0.0315923	0.061395
RBMX2	subject training set	20	0	subject	0.02836	0.0306632
ENOX2	.	45	0.0666667	subject	0.0288267	0.0600464
FLJ30058	.	10	0	subject	0.07796	0.108474
IGSF1	.	31	0.16129	subject	0.0983452	0.220716
LOC286467	.	30	0.233333	variable escape	0.108653	0.174843
MST4	subject training set	40	0.05	subject	0.018405	0.0513444
FRMD7	.	20	0.55	variable escape	0.2032	0.140734
MBNL3	.	42	0.0952381	subject	0.0369238	0.0913381
HS6ST2	.	10	0.9	escape	0.45065	0.239484
GPC4	subject training set	25	0.28	variable escape	0.097224	0.144562
GPC3	.	26	0.115385	subject	0.0578346	0.161451
PHF6	subject training set	34	0	subject	0.0165088	0.0339243
HPRT1	subject training set	28	0	subject	0.008725	0.0339055
MGC16121	.	11	0.363636	variable escape	0.115509	0.185008
PLAC1	.	25	0.72	variable escape	0.288652	0.203832
FAM122C	subject training set	17	0.0588235	subject	0.0487765	0.195063
MOSPD1	subject training set	35	0.114286	subject	0.0499314	0.130647
ZNF75D	.	41	0	subject	0.00503415	0.013863
ZNF449	subject training set	13	0	subject	0.00655385	0.0196858
DDX26B	.	34	0	subject	0.0111676	0.0321931
MMGT1	.	11	0.181818	subject	0.0446364	0.0535045
SLC9A6	subject training set	14	0.142857	subject	0.0985786	0.191112
FHL1	.	38	0.342105	variable escape	0.12355	0.157624
MAP7D3	.	28	0	subject	0.0234929	0.0332467
GPR112	.	14	0.857143	escape	0.362729	0.239136
HTATSF1	subject training set	9	0	subject	0.0146444	0.0251053
VGLL1	.	6	0.833333	escape	0.363567	0.299356
CD40LG	.	16	0.3125	variable escape	0.108156	0.145306
ARHGEF6	.	40	0.05	subject	0.0292375	0.0661976
FGF13	.	13	0.307692	variable escape	0.104108	0.122922
F9	.	3	0.333333	variable escape	0.243133	0.199072
MCF2	.	41	0.146341	subject	0.0527171	0.0769965
ATP11C	.	31	0.0322581	subject	0.0171194	0.0434897
CXorf66	.	9	0	subject	0.0128	0.0255642
CDR1	.	6	0	subject	0.151183	0.0838129
MAGEC3	.	1	1	escape	0.4009	.
ASFMR1	.	12	0.0833333	subject	0.0492583	0.137089
FMR1	subject training set	24	0	subject	0.00265417	0.0130027
FMR1NB	.	2	0.5	variable escape	0.181	0.210011
AFF2	.	44	0.454545	variable escape	0.203216	0.195241
IDS	subject training set	47	0.0212766	subject	0.0300106	0.0607348
LOC100131434	.	2	0.5	variable escape	0.06185	0.0874691
CXorf40A	subject training set	8	0.125	subject	0.0587	0.0647474
TMEM185A	subject training set	22	0	subject	0.00171818	0.00630114
MAGEA11	.	19	0.421053	variable escape	0.163147	0.165907
LOC100272228	.	21	0	subject	0.0122667	0.0227695
MAMLD1	.	12	0.333333	variable escape	0.206492	0.303329
MTM1	.	47	0.106383	subject	0.0408936	0.0715966
MTMR1	subject training set	55	0.0181818	subject	0.0175745	0.0630835
CD99L2	subject training set	50	0	subject	0.011314	0.0290901
VMA21	.	2	0	subject	0	0
PASD1	.	2	1	escape	0.57805	0.234123
CNGA2	.	1	1	escape	0.4767	.
MAGEA4	.	2	1	escape	0.4869	0.348886
GABRE	subject training set	4	1	escape	0.6433	0.225931
GABRA3	.	14	0.428571	variable escape	0.22115	0.269033
MAGEA12	.	2	1	escape	0.51465	0.0853478
CSAG1	.	3	0	subject	0	0
CETN2	subject training set	1	0	subject	0.1633	.
NSDHL	.	37	0	subject	0.00866216	0.0308828
ZNF185	.	31	0.225806	variable escape	0.0702	0.0720432
PNMA5	.	2	1	escape	0.4915	0.330219
PNMA3	.	7	0.714286	variable escape	0.233171	0.100387
ZNF275	.	27	0	subject	0.0217148	0.034191
HAUS7	.	32	0	subject	0.0135313	0.0334449
BGN	.	3	0.333333	variable escape	0.1705	0.295315
ATP2B3	.	31	0.645161	variable escape	0.279965	0.227198
FAM58A	.	20	0	subject	0.017065	0.0435214
PNCK	.	3	1	escape	0.267967	0.0944462
BCAP31	.	12	0	subject	0.0183333	0.0388074
ABCD1	.	25	0.08	subject	0.02776	0.0627964
PLXNB3	.	1	1	escape	0.5961	.
IDH3G	subject training set	24	0	subject	0.0154958	0.0319297
SSR4	.	1	0	subject	0	.
PDZD4	subject training set	11	0.636364	variable escape	0.213718	0.169955
L1CAM	escape training set	20	0.15	subject	0.06001	0.120664
AVPR2	.	16	0.0625	subject	0.0347812	0.0618235
ARHGAP4	.	10	0.1	subject	0.09444	0.133707
ARD1A	.	14	0.357143	variable escape	0.168707	0.156611
RENBP	.	13	0.307692	variable escape	0.147	0.166536
HCFC1	.	25	0.24	variable escape	0.111096	0.084559
TMEM187	.	20	0.2	subject	0.113265	0.166951
IRAK1	subject training set	4	0.25	variable escape	0.15125	0.2428
MECP2	subject training set	24	0.0416667	subject	0.0348708	0.117732
TKTL1	.	6	0.666667	variable escape	0.3005	0.159027
FLNA	subject training set	22	0.0454545	subject	0.0383318	0.058658
RPL10	subject training set	17	0	subject	0.0526	0.0664914
DNASE1L1	subject training set	16	0	subject	0.024775	0.0517818
ATP6AP1	subject training set	11	0.0909091	subject	0.0513545	0.0658629
FAM50A	subject training set	4	0	subject	0.026825	0.0362867
PLXNA3	subject training set	18	0.111111	subject	0.0521111	0.0540043
UBL4A	subject training set	9	0.111111	subject	0.0859778	0.136369
G6PD	subject training set	15	0	subject	0.00692	0.0155956
GAB3	.	37	0.0540541	subject	0.0292784	0.0740749
MPP1	subject training set	28	0.0357143	subject	0.0397214	0.0754862
F8	.	24	0.208333	subject	0.0637625	0.100477
FUNDC2	subject training set	30	0.0666667	subject	0.0312367	0.0756754
BRCC3	.	31	0.0322581	subject	0.040529	0.112443
VBP1	subject training set	18	0.166667	subject	0.0670611	0.115083
RAB39B	subject training set	17	0.117647	subject	0.0529412	0.135969
CLIC2	.	18	0.166667	subject	0.0888222	0.0848923
TMLHE	subject training set	29	0.0344828	subject	0.0262621	0.0638172
SPRY3	.	3	0.333333	variable escape	0.193833	0.335729
VAMP7	.	35	0	subject	0.00611143	0.0151047
IL9R	.	21	0.190476	subject	0.0933952	0.147591
