# Supplementary material for: Analysis of expressed SNPs identifies variable extents of expression from the human inactive X chromosome
Source: Genome Biol. 2013 Nov 1;14(11):R122. doi: 10.1186/gb-2013-14-11-r122 (PMC4053723; doi:10.1186/gb-2013-14-11-r122)
Supplement: Additional file 11: Table S7 — Minimum probe intensities are comparable between males and females. Tau was also determined for all uninformative probes in males for each sample set. [file gb-2013-14-11-r122-S11.xlsx]

## Sheet: Sup Table 7
Supplementary Table 7: Minimum probe intensities are comparable between males and females. Tau
was also determined for all uninformative probes in males for each sample set.
Sample set	Male	Tau	Tau 95% CI	Female	Tau	Tau 95% CI
CEU	24	984.7	964.7 to 1003	30	1020	996.5 to 1045
YRI	30	4409	4352 to 4467	31	4174	4121 to 4228
FIB	37	4206	4141 to 4274	38	4331	4266 to 4398
